# Supplementary material for: Prediction Models for Individual-Level Healthcare Costs Associated with Cardiovascular Events in the UK
Source: Pharmacoeconomics. Author manuscript; Available in PMC 2023 May 1. (PMC10085892; doi:10.1007/s40273-022-01219-6)
Supplement: Healthcare cost calculator [file EMS170796-supplement-Healthcare_cost_calculator.xlsx]

## Sheet: Annual Cost Prediction
			Select from each of the drop down lists below				Predicted annual costs (£) at 2020
		Range	Individual profiles	Selected value				Mean
			Population of interest				Primary care	651.05
			People without or with prior CVD*	People without prior CVD			Hospital care	5334.16
			Fatal event in current annual period
			Fatal event	Non-vascular death
			Adverse event(s)
			Myocardial infarction (MI)	No
			Stroke	No
			Coronary revascularization (CRV)	No
			Diabetes	No
			Cancer	No
			Other disease history (at baseline)
			On antihypertensive treatment	No
			Severe mental illness history	No
			Prior Type 1 diabetes	No
			Prior CVD	No	0
			Sociodemographic and clinical characteristics
		40-100	Age (years)	60
			Sex	Female
			Ethnicity	White
			Townsend socioeconomic deprivation	Quintile 3
			Smoking	Never
			Physical activity	Moderate
			Diet quality	Healthy
			Body mass index (kg/m2)	≥18.5, <25
		0-6	LDL cholesterol (mmol/L)	3.6
		0-4	HDL cholesterol (mmol/L)	1
		0-140	Creatinine (umol/L)	81.4509
		50-270	Systolic blood pressure (mmHg)	140
		40-150	Diastolic blood pressure (mmHg)	80
			*The considered history of CVD included only one of each following events: myocardial infarction, stroke, peripheral arterial disease, and the other coronary heart disease (including acute rheumatic fever, chronic rheumatic heart diseases, hypertensive heart disease, angina pectoris, other acute ischaemic heart disease, chronic ischaemic heart disease, pulmonary heart disease and other form of he…

## Sheet: Profile preparation
		Profiles for annual primary care costs prediction						Profiles for annual hospital costs prediction
		Type of characteristics	Characteristics	Category	Code	Value		Type of characteristics	Characteristics	Category	Code	Value
		Population	Prior CVD (ref: no)	Yes	-1	0		Population	Prior CVD (ref: no)	Yes	-1	0
		Intercept			0	1		Intercept			0	1
		Baseline	Male (ref: female)	Male	1	0		Baseline	Male (ref: female)	Male	1	0
			Ethnicity (ref: white)	Black	2	0			Ethnicity (ref: white)	Black	2	0
				South Asian	3	0				South Asian	3	0
				Others	4	0				Others	4	0
			Townsend socioeconomic deprivation (ref: Quintile 3)	Quintile 1	5	0			Townsend socioeconomic deprivation (ref: Quintile 3)	Quintile 1 (Least deprived)	5	0
				Quintile 2	6	0				Quintile 2	6	0
				Quintile 4	7	0				Quintile 4	7	0
				Quintile 5	8	0				Quintile 5	8	0
			Smoking (ref: never)	Former smoker	9	0			Smoking (ref: never)	Former smoker	9	0
				Current smoker	10	0				Current smoker	10	0
			Physical activity (ref: moderate)	Low	11	0			Physical activity (ref: moderate)	Low	11	0
				High	12	0				High	12	0
			BMI (ref: ≥18.5, <25)	<18.5	13	0			Diet quality (ref: Healthy)	Unhealthy	13	0
				≥25, <30	14	0			Body mass index (kg/m2) (ref: ≥18.5, <25)	<18.5	14	0
				≥30, <35	15	0				≥25, <30	15	0
				≥35, <40	16	0				≥30, <35	16	0
				≥40	17	0				≥35, <40	17	0
			LDL cholesterol (centred at 3.6; per 1 mmol/L)		18	0				≥40	18	0
			Natural logarithm of HDL cholesterol (lnmmol/L)		19	0			LDL cholesterol (centred at 3.6; per 1 mmol/L)		19	0
			Systolic blood pressure (centred at 140; per 20 mmHg)		20	0			Natural logarithm of HDL cholesterol (lnmmol/L)		20	0
			On antihypertensive treatment (ref: no)	Yes	21	0			Natural logarithm of creatinine centred at 4.4; per 0.2 lnumol/L		21	0
			Severe mental illness history (ref: no)	Yes	22	0			Systolic blood pressure (centred at 140; per 20 mmHg)		22	0
			Prior type 1 diabetes (ref: no)	Yes	23	0			Diastolic blood pressure (centred at 80; per 10 mmHg)		23	0
			Prior CVD (ref: MI only)*	PAD only	24	0			On antihypertensive treatment (ref: no)	Yes	24	0
				Stroke only	25	0			Severe mental illness history (ref: no)	Yes	25	0
				Other CHD only	26	0			Prior type 1 diabetes (ref: no)	Yes	26	0
				Two or more	27	0			Prior CVD (ref: MI only)*	PAD only	27	0
		Time updated	Current Age (centred at 60; per 10 years)		28	0				Stroke only	28	0
			Incident MI (ref: no)	Yes	29	0				Other CHD only	29	0
			Incident Stroke (ref: no)	Yes	30	0				Two or more	30	0
			Incident CRV (ref: no)	Same year	31	0		Time updated	Current age (centred at 60; per 10 years)		31	0
				≥1 year ago	32	0			Incident MI (ref: no)	Same year	32	0
			Diabetes (ref: no)	<10 years ago	33	0				1 year ago	33	0
				≥10 years ago	34	0				2 years ago	34	0
			Cancer (ref: no)	<5 years	35	0				≥3 years ago	35	0
				≥5, <10 years ago	36	0			Incident Stroke (ref: no)	Same year	36	0
				≥10 years ago	37	0				1 year ago	37	0
			VD (ref = no)	Yes	38	0				2 years ago	38	0
			NVD (ref = no)	Yes	39	1				≥3 years ago	39	0
		Interaction	Any incident MI and same year CRV (ref = no)	Yes	40	0			Incident CRV (ref: no)	Same year	40	0
			Any incident MI and same year VD (ref = no)	Yes	41	0				1 year ago	41	0
			Any incident stroke and same year VD (ref = no)	Yes	42	0				2 years ago	42	0
			<5 years cancer and same year NVD (ref = no)	Yes	43	0				≥3 years ago	43	0
		*: this category is not applicable for people without prior CVD at baseline							Diabetes (ref: no)	<10 years ago	44	0
										≥10 years ago	45	0
									Cancer (ref: no)	Same year	46	0
										1 year ago	47	0
										2 years ago	48	0
										3 years ago	49	0
										4 years ago	50	0
										≥5 years ago	51	0
									VD (ref = no)	Yes	52	0
									NVD (ref = no)	Yes	53	1
								Interaction	Same year MI and same year CRV (ref = no)	Yes	54	0
									Same year MI and same year VD (ref = no)	Yes	55	0
									Same year Stroke and same year VD (ref = no)	Yes	56	0
									Same year cancer and same year NVD (ref = no)	Yes	57	0
								*: this category is not applicable for people without prior CVD at baseline
		Summary on annual primary care costs						Summary
		Parameter	Value					Parameter	Value
		Selected population	People without previous CVD					Selected population	People without previous CVD
		Mean costs	651.05					Mean costs	5334.16

## Sheet: List of options
		Select from each of the drop down lists below
		Individual profiles	Default value	Option1/Min	Option2/Max	Option3	Option4	Option5	Option6	Option7	Option8
		Population of interest
		People without or with prior CVD	People without prior CVD	People without prior CVD	People with prior CVD
		Fatal event in current annual period
		Fatal event	No	No	Vascular death	Non-vascular death
		Adverse event(s)
		Myocardial infarction (MI)	No	No	Same year	1 year ago	2 years ago	≥3 years ago
		Stroke	No	No	Same year	1 year ago	2 years ago	≥3 years ago
		Coronary revascularization (CRV)	No	No	Same year	1 year ago	2 years ago	≥3 years ago
		Diabetes	No	No	<10 years ago	≥10 years ago
		Cancer	No	No	Same year	1 year ago	2 years ago	3 years ago	4 years ago	≥5, <10 years ago	≥10 years ago
		Other disease history (at baseline)
		On antihypertensive treatment	No	No	Yes
		Severe mental illness history	No	No	Yes
		Prior type 1 diabetes	No	No	Yes
		Prior CVD	No	No	MI only	PAD only	Stroke only	Other CHD only	Two or more
		Sociodemographic and clinical characteristics
		Age (years)	60	40	100
		Sex	Female	Male	Female
		Ethnicity	White	White	Black	South Asian	Others
		Townsend socioeconomic deprivation	Quintile 3	Quintile 1 (Least deprived)	Quintile 2	Quintile 3	Quintile 4	Quintile 5
		Smoking	Never	Never	Former smoker	Current smoker
		Physical activity	Moderate	Low	Moderate	High
		Diet quality	Healthy	Healthy	Unhealthy
		Body mass index (kg/m2)	≥18.5, <25	<18.5	≥18.5, <25	≥25, <30	≥30, <35	≥35, <40	≥40
		LDL cholesterol (mmol/L)	3.6	0	6
		HDL cholesterol (mmol/L)	1	0	4
		Creatinine (umol/L)	81.4509	0	140
		Systolic blood pressure (mmHg)	140	50	270
		Diastolic blood pressure (mmHg)	80	40	150

## Sheet: cf_pp_hosp_p1
Parameter	(Intercept)	sexMale	raceBlack	raceSouth Asian	raceMixed or others	townsend1	townsend2	townsend4	townsend5	smokePrevious	smokeCurrent	palow	pahigh	unhealthy_diet1	bmi_cat<18.5	bmi_cat25-30	bmi_cat30-35	bmi_cat35-40	bmi_cat40+	ldl	hdl	creatin	sbp	dbp	txhypen1	mental1	t1dm1	hist.cvdPAD only	hist.cvdStroke only	hist.cvdOther CHD only	hist.cvdTwo or more	age	MI1_2	MI2_3	MI3_4	MI4_10	stroke1_2	stroke2_3	stroke3_4	stroke4_11	CRV1_2	CRV2_3	CRV3_4	CRV4_10	diabetes1_11	diabetes11_76	cancer1_2	cancer2_3	cancer3_4
Order	0	1	2	3	4	5	6	7	8	9	10	11	12	13	14	15	16	17	18	19	20	21	22	23	24	25	26	27	28	29	30	31	32	33	34	35	36	37	38	39	40	41	42	43	44	45	46	47	48
Value	-2.02923	-0.0850638	0.0379115	0.131028	0.0270478	-0.0516802	-0.00887378	0.0635702	0.154671	0.104383	0.181808	0.0972478	0.0630104	0.0548347	0.120793	0.111655	0.218287	0.308466	0.40993	-0.0353411	-0.152979	-0.0160961	-0.0677562	0.0167858	0.132835	0.357878	0.605255	0	0	0	0	0.320119	3.85214	0.566067	0.364404	0.297478	3.85195	0.949424	0.576878	0.396253	0	0.508746	0.409391	0.277807	0.308476	0.17956	3.71162	1.79832	1.10745
[truncated: 12 more columns]

## Sheet: cf_pp_hosp_p2
Parameter	(Intercept)	sexMale	raceBlack	raceSouth Asian	raceMixed or others	townsend1	townsend2	townsend4	townsend5	smokePrevious	smokeCurrent	palow	pahigh	unhealthy_diet1	bmi_cat<18.5	bmi_cat25-30	bmi_cat30-35	bmi_cat35-40	bmi_cat40+	ldl	hdl	creatin	sbp	dbp	txhypen1	mental1	t1dm1	hist.cvdPAD only	hist.cvdStroke only	hist.cvdOther CHD only	hist.cvdTwo or more	age	MI1_2	MI2_3	MI3_10	MI3_10	stroke1_2	stroke2_3	stroke3_11	stroke3_11	CRV1_2	CRV2_10	CRV2_10	CRV2_10	diabetes1_11	diabetes11_76	cancer1_2	cancer2_3	cancer3_4
Order	0	1	2	3	4	5	6	7	8	9	10	11	12	13	14	15	16	17	18	19	20	21	22	23	24	25	26	27	28	29	30	31	32	33	34	35	36	37	38	39	40	41	42	43	44	45	46	47	48
Value	2101.83	-65.1153	-116.81	-167.789	-165.335	-81.2172	-55.1175	24.0646	93.9619	39.5435	182.853	110.15	-12.0207	0	297.785	67.7162	238.581	451.289	648.761	-35.5437	0	0	0	0	140.517	192.776	701.879	0	0	0	0	172.653	3053.76	670.052	304.221	304.221	4484.76	2191.93	832.859	832.859	5186.5	136.586	136.586	136.586	273.976	158.15	5380.44	4619.66	2331.85
[truncated: 11 more columns]

## Sheet: cf_sp_hosp_p1
Parameter	(Intercept)	sexMale	raceBlack	raceSouth Asian	raceMixed or others	townsend1	townsend2	townsend4	townsend5	smokePrevious	smokeCurrent	palow	pahigh	unhealthy_diet1	bmi_cat<18.5	bmi_cat25-30	bmi_cat30-35	bmi_cat35-40	bmi_cat40+	ldl	hdl	creatin	sbp	dbp	txhypen1	mental1	t1dm1	hist.cvdPAD only	hist.cvdStroke only	hist.cvdOther CHD only	hist.cvdTwo or more	age	MI1_2	MI2_3	MI3_10	MI3_10	stroke1_2	stroke2_3	stroke3_11	stroke3_11	CRV1_2	CRV2_3	CRV3_10	CRV3_10	diabetes1_11	diabetes11_76	cancer1_2	cancer2_3	cancer3_4
Order	0	1	2	3	4	5	6	7	8	9	10	11	12	13	14	15	16	17	18	19	20	21	22	23	24	25	26	27	28	29	30	31	32	33	34	35	36	37	38	39	40	41	42	43	44	45	46	47	48
Value	-1.64725	-0.14415	0.0556773	0.191498	0.0899588	-0.0910219	-0.0495912	0.0597125	0.139638	0.0614897	0.119759	0.221434	0.0430419	0.0624799	0.359766	0.0383145	0.129444	0.192268	0.291707	0	0	0.0235415	-0.0503264	0	0.107612	0.3259	0.526929	0.177671	0.106391	0.236237	0.359104	0.220452	3.85722	0.534382	0.24905	0.24905	3.84272	0.785168	0.415548	0.415548	0	0.43127	0.273975	0.273975	0.308254	0.201987	3.20214	1.33634	0.869695
[truncated: 12 more columns]

## Sheet: cf_sp_hosp_p2
Parameter	(Intercept)	sexMale	raceBlack	raceSouth Asian	raceMixed or others	townsend1	townsend2	townsend4	townsend5	smokePrevious	smokeCurrent	palow	pahigh	unhealthy_diet1	bmi_cat<18.5	bmi_cat25-30	bmi_cat30-35	bmi_cat35-40	bmi_cat40+	ldl	hdl	creatin	sbp	dbp	txhypen1	mental1	t1dm1	hist.cvdPAD only	hist.cvdStroke only	hist.cvdOther CHD only	hist.cvdTwo or more	age	MI1_2	MI2_3	MI3_10	MI3_10	stroke1_2	stroke2_11	stroke2_11	stroke2_11	CRV1_2	CRV2_3	CRV3_10	CRV3_10	diabetes1_76	diabetes1_76	cancer1_2	cancer2_3	cancer3_4
Order	0	1	2	3	4	5	6	7	8	9	10	11	12	13	14	15	16	17	18	19	20	21	22	23	24	25	26	27	28	29	30	31	32	33	34	35	36	37	38	39	40	41	42	43	44	45	46	47	48
Value	2325.87	-124.742	-412.364	-426.362	-245.574	0	0	0	0	7.95345	275.945	414.876	-12.5727	0	1007.35	16.4911	177.004	380.698	840.375	0	0	106.898	0	0	0	226.524	792.327	497.777	113.136	105.091	381.303	120.578	3964.55	1010.97	696.135	696.135	4591.3	1560.58	1560.58	1560.58	5117.46	599.368	4.36186	4.36186	408.306	408.306	5160.07	3474.62	1863.24
[truncated: 11 more columns]

## Sheet: cf_pp_prim
Parameter	(Intercept)	sexMale	raceBlack	raceSouth Asian	raceMixed or others	townsend1	townsend2	townsend4	townsend5	smokePrevious	smokeCurrent	palow	pahigh	bmi_cat<18.5	bmi_cat25-30	bmi_cat30-35	bmi_cat35-40	bmi_cat40+	ldl	hdl		txhypen1	mental1	t1dm1					age	MI1_9	stroke1_11	CRV1_2	CRV2_9	diabetes1_11	diabetes11_75	cancer1_6	cancer6_11	cancer11_75	VD1	NVD1	I(MI == "1_9" & CRV == "1_2")TRUE		I(stroke == "1_11" & VD == "1")TRUE	I(cancer == "1_6" & NVD == "1")TRUE
Order	0	1	2	3	4	5	6	7	8	9	10	11	12	13	14	15	16	17	18	19	20	21	22	23	24	25	26	27	28	29	30	31	32	33	34	35	36	37	38	39	40	41	42	43		Estimation
Value	261.805	-51.4007	-3.10861	56.924	-3.06962	-4.94697	3.50043	5.81092	50.3681	22.3358	50.3228	29.8718	-2.43081	35.9435	3.31781	30.8842	90.6879	131.755	-6.41259	-32.2076	0	127.183	152.144	642.877	0	0	0	0	56.9605	193.808	362.156	391.491	68.5659	360.453	560.084	356.942	159.215	77.3713	-95.389	389.245	-225.995	0	-277.015	-244.744		651.05

## Sheet: cf_sp_prim
Parameter	(Intercept)	sexMale	raceBlack	raceSouth Asian	raceMixed or others	townsend1	townsend2	townsend4	townsend5			palow	pahigh	bmi_cat<18.5	bmi_cat25-30	bmi_cat30-35	bmi_cat35-40	bmi_cat40+			sbp	txhypen1	mental1	t1dm1	hist.cvdPAD only	hist.cvdStroke only	hist.cvdOther CHD only	hist.cvdTwo or more	age	MI1_9	stroke1_11	CRV1_2	CRV2_9	diabetes1_11	diabetes11_75	cancer1_6	cancer6_75		VD1	NVD1		I(MI == "1_9" & VD == "1")TRUE	I(stroke == "1_11" & VD == "1")TRUE
Order	0	1	2	3	4	5	6	7	8	9	10	11	12	13	14	15	16	17	18	19	20	21	22	23	24	25	26	27	28	29	30	31	32	33	34	35	36	37	38	39	40	41	42	43		Estimatiton
Value	301.725	-49.9453	60.8069	24.2873	-106.525	6.04794	24.9107	49.0874	131.781	0	0	117.382	-7.73988	182.107	7.56817	58.1691	194.363	328.648	0	0	-20.0284	93.1051	280.481	731.099	65.6731	123.529	83.6766	220.65	61.645	231.422	427.791	232.741	9.89759	343.093	568.006	235.925	122.751	122.751	-15.6417	198.419	0	-500.396	-439.009	0		500.144

## Sheet: vcov_pp_hosp_p1
	(Intercept)	age	sexMale	yearnotobs	raceBlack	raceSouth Asian	raceMixed or others	townsend1	townsend2	townsend4	townsend5	smokePrevious	smokeCurrent	pahigh	palow	pamissing	unhealthy_diet1	bmi_cat<18.5	bmi_cat25-30	bmi_cat30-35	bmi_cat35-40	bmi_cat40+	ldl	hdl	creatin	sbp	dbp	txhypen1	t1dm1	mental1	MI1_2	MI2_3	MI3_4	MI4_10	stroke1_2	stroke2_3	stroke3_4	stroke4_11	CRV2_3	CRV3_4	CRV4_10	cancer1_2	cancer2_3	cancer3_4	cancer4_5	cancer5_6	cancer6_76	diabetes1_11	diabetes11_76
(Intercept)	0.000107557	5.98417e-09	-3.23349e-05	-2.81895e-06	-6.79691e-06	-1.17415e-05	-6.89321e-06	-2.92529e-05	-2.86957e-05	-2.71474e-05	-2.57795e-05	-5.51602e-06	-6.70308e-06	-1.40295e-05	-1.32864e-05	-1.44692e-05	-6.61206e-06	-2.67063e-06	-2.19264e-05	-2.66938e-05	-2.98007e-05	-3.09637e-05	8.71811e-07	-6.13527e-05	1.26379e-05	5.4399e-06	-1.31584e-06	-6.14654e-06	2.31291e-06	-4.93817e-06	-3.65486e-06	-1.95718e-06	-2.03422e-06	-4.07304e-06	-5.7565e-06	-3.72968e-06	-3.64953e-06	-3.11961e-06	-1.39243e-06	-1.91378e-06	-1.87399e-06	-7.01301e-06	-5.16931e-06	-5.20839e-06	-5.0029e-06	-5.44502e-06	-6.82412e-06	-1.03538e-06	-4.31906e-07
age	5.98417e-09	9.37367e-06	6.57144e-07	-5.22894e-06	3.70626e-06	2.43649e-06	2.89121e-06	-4.63435e-07	-2.99561e-07	2.79892e-07	3.31744e-07	-1.13452e-06	2.88369e-07	2.56493e-07	3.82607e-07	-7.57027e-07	1.12479e-06	-2.04779e-07	-5.86519e-07	-3.76436e-07	2.11409e-08	9.99089e-07	-8.59934e-07	-1.86773e-06	-6.68949e-07	-3.7476e-06	2.25833e-06	-3.22484e-06	3.48422e-06	3.9165e-07	5.71009e-08	-3.34126e-07	-1.00639e-06	-1.21985e-06	-5.18571e-07	-3.45406e-06	-3.71867e-06	-4.43072e-06	-2.11604e-06	-2.44019e-06	-3.12577e-06	-3.69309e-07	-1.8449e-06	-2.1228e-06	-2.3761e-06	-2.5207e-06	-2.74561e-06	-1.83868e-06	-3.11576e-06
sexMale	-3.23349e-05	6.57144e-07	3.85592e-05	-5.72981e-07	4.05898e-06	-1.27401e-06	-4.01528e-08	-3.29497e-07	-5.09469e-08	-1.98279e-07	-3.13452e-07	-2.56733e-06	-3.42867e-06	-1.55217e-06	2.83414e-08	2.01991e-06	-2.76244e-06	-3.59631e-06	1.13889e-06	4.51432e-06	8.13087e-06	1.05888e-05	5.27596e-07	2.29147e-05	-1.06203e-05	-1.5763e-06	-1.28132e-06	1.31166e-06	3.33752e-08	2.33479e-06	2.5395e-07	-3.51949e-07	-3.40225e-07	6.76879e-07	-1.87801e-06	-1.11688e-06	-6.90012e-07	-6.95877e-07	-4.29431e-06	-3.58954e-06	-4.36751e-06	2.03577e-06	-2.01245e-07	2.61725e-07	8.98908e-07	1.43264e-06	3.71887e-06	-2.83998e-06	-3.88035e-06
yearnotobs	-2.81895e-06	-5.22894e-06	-5.72981e-07	0.000114431	-3.22745e-06	-1.9681e-06	-2.35756e-06	5.5915e-07	8.66183e-09	-2.34025e-07	-2.58289e-07	4.02464e-07	-3.1435e-07	-3.09779e-07	-4.8935e-07	1.28613e-08	-5.7526e-07	1.71883e-06	1.36902e-07	1.51628e-07	-4.53906e-07	-7.21403e-07	4.9793e-07	1.38579e-06	5.21011e-07	2.20702e-06	-1.42555e-06	1.95356e-06	1.56399e-06	-1.05938e-06	-5.89435e-06	-1.97022e-06	-1.69526e-06	-3.92001e-06	-5.11403e-06	-1.51565e-06	-4.7728e-06	-1.26768e-05	-1.0822e-06	-2.77866e-06	-1.23178e-05	-1.42015e-06	-5.87537e-07	-8.68201e-07	-1.45276e-06	-1.30416e-06	-1.89059e-06	1.03454e-06	-3.40517e-06
raceBlack	-6.79691e-06	3.70626e-06	4.05898e-06	-3.22745e-06	0.000308284	1.12821e-05	1.16183e-05	3.14712e-06	2.37698e-06	-3.28626e-06	-1.85395e-05	4.73808e-06	2.12324e-06	-2.74181e-08	-8.11055e-08	-1.5814e-06	1.29309e-06	9.75647e-07	-2.20055e-06	-4.0359e-06	-4.58992e-06	-4.55141e-06	1.55805e-06	-5.35514e-06	-4.10105e-06	1.24798e-07	-1.19895e-06	-2.27374e-06	2.35172e-06	3.79693e-06	5.23564e-07	-5.49173e-07	-5.02853e-07	2.91237e-07	-1.31631e-06	-2.28565e-06	-9.51305e-07	-2.12862e-06	1.71634e-06	2.02609e-06	1.78029e-06	1.39984e-06	1.47168e-06	8.94295e-07	1.19627e-06	1.45263e-06	1.26764e-06	-6.16871e-06	-5.89913e-06
raceSouth Asian	-1.17415e-05	2.43649e-06	-1.27401e-06	-1.9681e-06	1.12821e-05	0.000310985	1.08794e-05	3.71935e-06	2.51148e-06	-4.25281e-06	-4.03526e-06	5.59089e-06	5.14915e-06	5.1774e-07	-1.54878e-06	-1.73223e-06	2.62147e-06	7.42595e-07	7.08384e-07	3.02308e-06	6.64288e-06	9.36647e-06	3.09925e-07	1.14405e-05	1.60793e-06	1.20884e-06	-1.22707e-06	-7.43818e-07	1.18867e-05	1.82819e-06	2.60587e-06	3.09636e-06	1.0041e-06	6.69379e-06	3.38618e-07	1.30433e-06	2.16519e-06	1.49063e-06	-4.67883e-06	-4.47039e-06	-4.31156e-06	9.38775e-07	1.34298e-06	1.54632e-06	2.21059e-06	1.28697e-06	2.21276e-06	-1.08956e-05	-1.55403e-05
raceMixed or others	-6.89321e-06	2.89121e-06	-4.01528e-08	-2.35756e-06	1.16183e-05	1.08794e-05	0.000225903	2.29409e-06	2.04582e-06	-2.97168e-06	-7.78041e-06	2.07425e-06	1.05922e-06	2.51769e-07	-9.05913e-07	-1.19231e-06	6.85294e-07	-4.37652e-06	5.12588e-07	2.0805e-06	3.6581e-06	4.61956e-06	1.95012e-07	3.93323e-06	9.06381e-07	1.0144e-06	-1.0216e-06	-7.30501e-07	3.85478e-06	2.39501e-06	2.84242e-07	-1.38015e-06	7.89778e-08	1.11367e-06	1.81779e-07	2.80926e-06	3.53932e-06	3.40724e-08	2.52964e-07	-1.6217e-06	-2.73054e-06	1.12307e-06	4.1209e-07	2.50628e-07	6.09881e-07	-1.83777e-07	7.83207e-07	-5.83653e-06	-5.47009e-06
townsend1	-2.92529e-05	-4.63435e-07	-3.29497e-07	5.5915e-07	3.14712e-06	3.71935e-06	2.29409e-06	4.09938e-05	2.84437e-05	2.79924e-05	2.75604e-05	6.23749e-07	2.08735e-06	2.08724e-07	-7.61078e-07	2.04197e-07	2.923e-07	-7.42488e-08	1.6287e-07	7.67544e-07	1.10186e-06	1.93733e-06	-1.44623e-07	-3.20779e-07	-1.85663e-07	-1.97011e-07	6.27016e-08	2.56442e-07	-5.41673e-07	3.90076e-07	-9.12246e-07	-1.23827e-06	-1.23869e-06	-2.01956e-06	3.17681e-07	4.0264e-07	-4.93337e-07	4.38496e-07	6.34556e-07	7.77885e-07	1.99393e-06	-4.74152e-08	-4.24917e-07	-2.23872e-07	-3.63821e-07	-3.69466e-07	-1.38731e-07	1.36751e-07	2.53849e-07
townsend2	-2.86957e-05	-2.99561e-07	-5.09469e-08	8.66183e-09	2.37698e-06	2.51148e-06	2.04582e-06	2.84437e-05	5.11e-05	2.80871e-05	2.78144e-05	4.46807e-07	1.23456e-06	5.06837e-08	-5.42052e-07	8.15337e-09	-1.4471e-08	-9.11489e-08	7.13681e-08	3.74511e-07	8.26135e-07	8.66186e-07	-6.83902e-08	-8.70542e-08	-3.84492e-08	-2.2782e-07	5.16637e-08	-2.45793e-07	-1.16441e-06	1.45761e-07	-1.29686e-06	-1.26272e-06	-3.14098e-07	-1.87257e-06	5.71329e-07	7.40414e-07	3.30714e-07	-1.03685e-07	4.69945e-07	3.13397e-07	1.35267e-06	9.1004e-08	4.41146e-08	1.12562e-07	-3.52386e-07	-1.42187e-07	-2.88126e-07	8.50661e-08	2.65097e-07
townsend4	-2.71474e-05	2.79892e-07	-1.98279e-07	-2.34025e-07	-3.28626e-06	-4.25281e-06	-2.97168e-06	2.79924e-05	2.80871e-05	5.99664e-05	2.89306e-05	-5.36697e-07	-1.89097e-06	-1.58216e-07	-1.67759e-08	-3.16609e-07	-7.38537e-08	-1.10091e-06	4.99316e-08	-2.87048e-07	-1.02177e-06	-1.57275e-06	4.04233e-08	2.25739e-07	1.70342e-07	-8.14031e-09	1.68957e-07	-1.37827e-07	1.58559e-07	-4.30296e-07	-1.68697e-06	-1.14992e-06	-7.05748e-07	-1.19898e-06	3.24398e-07	-7.37094e-07	-9.91251e-07	-6.37052e-07	1.13464e-07	2.34238e-07	1.08793e-06	4.8605e-07	4.28819e-08	-1.46973e-07	-6.97412e-07	-7.30704e-07	-5.5519e-07	-7.16464e-07	-6.11381e-07
townsend5	-2.57795e-05	3.31744e-07	-3.13452e-07	-2.58289e-07	-1.85395e-05	-4.03526e-06	-7.78041e-06	2.75604e-05	2.78144e-05	2.89306e-05	6.88951e-05	-1.04727e-06	-5.01407e-06	-1.47236e-07	2.22401e-07	-1.05706e-06	-6.94715e-07	-2.26738e-06	1.02495e-07	-6.03952e-07	-1.76215e-06	-3.6021e-06	1.47518e-07	1.21167e-06	3.51835e-07	1.9724e-07	5.29301e-08	-4.23555e-07	-8.28815e-07	-1.7457e-06	-2.04495e-07	-2.38252e-07	-9.06986e-07	-5.89002e-07	9.21589e-08	-1.48081e-06	-3.19041e-06	-2.29361e-06	3.99416e-08	1.03543e-06	1.33127e-06	5.34664e-07	1.03455e-07	-1.42854e-07	-4.88232e-07	-3.15121e-07	-2.92636e-07	-1.39783e-06	-1.49469e-06
smokePrevious	-5.51602e-06	-1.13452e-06	-2.56733e-06	4.02464e-07	4.73808e-06	5.59089e-06	2.07425e-06	6.23749e-07	4.46807e-07	-5.36697e-07	-1.04727e-06	2.22968e-05	8.90104e-06	-4.43984e-07	-1.28673e-07	6.45283e-08	1.30643e-07	1.15389e-06	-1.17927e-06	-2.14179e-06	-2.15235e-06	-1.70056e-06	2.26011e-07	-2.45347e-06	3.57405e-07	3.56462e-08	1.14876e-07	-2.305e-07	3.76694e-07	-8.59664e-07	-4.39194e-07	-1.98186e-07	-6.42196e-07	3.54196e-07	5.34373e-07	3.82189e-08	1.3692e-07	1.57702e-07	-1.06406e-06	-3.39913e-07	-9.72134e-07	-1.70482e-07	-2.92173e-07	-4.44843e-07	-6.83757e-07	-7.75415e-07	-4.75399e-07	-8.3751e-07	-6.87497e-07
smokeCurrent	-6.70308e-06	2.88369e-07	-3.42867e-06	-3.1435e-07	2.12324e-06	5.14915e-06	1.05922e-06	2.08735e-06	1.23456e-06	-1.89097e-06	-5.01407e-06	8.90104e-06	5.47651e-05	-5.47696e-07	-7.10606e-07	-8.30228e-07	-3.12042e-06	-5.2782e-06	4.49258e-07	9.75823e-07	1.8045e-06	3.0282e-06	-2.71089e-07	4.38162e-06	1.60329e-06	4.61489e-07	5.59282e-08	7.40088e-07	-1.76937e-08	-2.3291e-06	-2.74747e-06	-1.78791e-06	-1.5119e-06	-6.15833e-07	-1.4847e-06	-2.79065e-06	-3.42423e-06	-4.34299e-06	-2.49549e-06	-2.91537e-06	-3.77514e-06	-6.03389e-07	-3.03211e-07	-4.5946e-07	-4.02032e-07	-6.08428e-07	-1.10217e-06	7.66645e-08	-3.50099e-07
pahigh	-1.40295e-05	2.56493e-07	-1.55217e-06	-3.09779e-07	-2.74181e-08	5.1774e-07	2.51769e-07	2.08724e-07	5.06837e-08	-1.58216e-07	-1.47236e-07	-4.43984e-07	-5.47696e-07	2.87497e-05	1.41641e-05	1.42093e-05	1.07855e-06	1.65506e-07	5.33957e-07	4.73125e-07	8.66319e-07	1.12625e-06	2.09598e-07	-2.3593e-06	-1.25202e-07	-7.0458e-07	5.43709e-07	5.93155e-07	5.71878e-08	9.82677e-09	-2.9872e-07	-3.26703e-08	-2.31358e-07	8.01081e-09	1.02701e-06	-6.54863e-08	4.26844e-07	3.08275e-07	-5.95541e-08	1.8616e-07	9.8609e-08	4.49999e-07	5.02528e-07	5.10418e-07	2.77148e-07	1.94804e-07	2.77192e-07	4.0003e-07	4.04904e-07
palow	-1.32864e-05	3.82607e-07	2.83414e-08	-4.8935e-07	-8.11055e-08	-1.54878e-06	-9.05913e-07	-7.61078e-07	-5.42052e-07	-1.67759e-08	2.22401e-07	-1.28673e-07	-7.10606e-07	1.41641e-05	4.60481e-05	1.45765e-05	-1.62172e-06	1.3199e-08	-3.84759e-07	-1.75554e-06	-3.01847e-06	-4.89039e-06	-1.22571e-07	2.28975e-06	-4.81231e-08	3.17864e-07	-7.3195e-08	-5.63678e-08	-9.59876e-07	-9.22725e-07	-8.1145e-07	-3.19248e-07	-6.14416e-07	1.14437e-08	5.12099e-07	-5.40086e-07	3.53161e-08	-4.53756e-07	5.01846e-07	7.29031e-07	3.91328e-07	5.51955e-07	-7.5604e-08	1.68757e-07	-2.10799e-07	1.47958e-07	9.66058e-08	-4.64715e-07	-9.95588e-07
pamissing	-1.44692e-05	-7.57027e-07	2.01991e-06	1.28613e-08	-1.5814e-06	-1.73223e-06	-1.19231e-06	2.04197e-07	8.15337e-09	-3.16609e-07	-1.05706e-06	6.45283e-08	-8.30228e-07	1.42093e-05	1.45765e-05	3.72543e-05	-1.81521e-06	-1.29964e-06	-2.24975e-08	-8.14563e-07	-1.49275e-06	-2.08764e-06	-5.69474e-08	3.2874e-07	-2.70911e-08	-7.97888e-07	4.0902e-07	-7.17959e-08	-4.40169e-07	-7.71e-08	-8.54594e-07	-3.08978e-07	-6.50488e-08	7.6089e-07	1.18104e-06	4.39702e-07	6.87372e-07	1.33623e-06	1.85566e-07	3.1366e-07	7.95142e-08	4.55529e-07	4.81655e-07	1.23531e-07	-1.75881e-08	-2.36188e-09	1.48056e-07	-1.52135e-09	1.79667e-07
unhealthy_diet1	-6.61206e-06	1.12479e-06	-2.76244e-06	-5.7526e-07	1.29309e-06	2.62147e-06	6.85294e-07	2.923e-07	-1.4471e-08	-7.38537e-08	-6.94715e-07	1.30643e-07	-3.12042e-06	1.07855e-06	-1.62172e-06	-1.81521e-06	2.18644e-05	-1.16575e-06	-6.65786e-07	-1.28343e-06	-1.84088e-06	-2.63194e-06	-3.23197e-07	1.25371e-06	-9.0926e-07	-1.37308e-07	-5.65898e-08	2.31482e-07	3.3487e-07	3.12493e-08	1.49407e-07	1.73781e-07	-5.73199e-07	-8.20136e-08	-6.15544e-07	-9.7168e-07	-9.23928e-07	-1.41836e-06	-6.96841e-07	-1.397e-07	-3.04024e-07	-1.97259e-07	-1.41145e-07	-2.11227e-08	4.31422e-08	-2.45605e-07	4.71127e-08	-1.88312e-07	-1.57709e-07
bmi_cat<18.5	-2.67063e-06	-2.04779e-07	-3.59631e-06	1.71883e-06	9.75647e-07	7.42595e-07	-4.37652e-06	-7.42488e-08	-9.11489e-08	-1.10091e-06	-2.26738e-06	1.15389e-06	-5.2782e-06	1.65506e-07	1.3199e-08	-1.29964e-06	-1.16575e-06	0.000989366	1.12224e-05	9.58607e-06	9.12239e-06	9.0677e-06	1.55856e-06	-1.28237e-05	2.88318e-06	1.23235e-06	1.35209e-06	6.84334e-07	9.05117e-07	-1.37781e-06	-5.81757e-06	-7.16592e-07	-3.59798e-06	-1.31671e-06	-2.36854e-06	-2.49476e-06	-1.93107e-06	-2.45698e-06	-6.88017e-07	-8.17385e-08	-6.24036e-07	4.13708e-07	8.83515e-07	1.21251e-06	-1.16327e-06	-6.80098e-07	-1.13147e-06	2.23037e-07	2.09069e-06
bmi_cat25-30	-2.19264e-05	-5.86519e-07	1.13889e-06	1.36902e-07	-2.20055e-06	7.08384e-07	5.12588e-07	1.6287e-07	7.13681e-08	4.99316e-08	1.02495e-07	-1.17927e-06	4.49258e-07	5.33957e-07	-3.84759e-07	-2.24975e-08	-6.65786e-07	1.12224e-05	2.88576e-05	2.01875e-05	2.10252e-05	2.1649e-05	-1.39945e-06	1.24049e-05	-1.27203e-06	-1.36432e-07	-1.86777e-06	-1.99706e-06	-6.66711e-07	-4.95006e-07	1.15201e-06	1.72165e-06	1.58923e-06	2.16429e-06	1.36468e-06	8.65823e-07	9.85283e-07	1.01656e-06	-3.48675e-07	-2.96701e-07	9.70562e-09	7.61205e-07	3.96227e-08	4.56558e-09	1.00988e-07	2.33439e-07	2.43286e-07	-1.60719e-06	-1.82117e-06
bmi_cat30-35	-2.66938e-05	-3.76436e-07	4.51432e-06	1.51628e-07	-4.0359e-06	3.02308e-06	2.0805e-06	7.67544e-07	3.74511e-07	-2.87048e-07	-6.03952e-07	-2.14179e-06	9.75823e-07	4.73125e-07	-1.75554e-06	-8.14563e-07	-1.28343e-06	9.58607e-06	2.01875e-05	4.98389e-05	2.66462e-05	2.88982e-05	-1.58604e-06	2.1469e-05	-1.55281e-06	3.19206e-07	-3.7439e-06	-4.71867e-06	8.999e-07	-1.30277e-06	2.11395e-06	1.49196e-06	8.32625e-07	1.58015e-06	2.02134e-06	7.25537e-07	3.68298e-07	8.24421e-07	-1.23229e-06	-3.81155e-07	-6.77969e-07	1.4704e-06	4.76957e-07	5.36863e-07	2.11181e-07	3.66101e-07	2.75521e-07	-5.8729e-06	-5.96739e-06
bmi_cat35-40	-2.98007e-05	2.11409e-08	8.13087e-06	-4.53906e-07	-4.58992e-06	6.64288e-06	3.6581e-06	1.10186e-06	8.26135e-07	-1.02177e-06	-1.76215e-06	-2.15235e-06	1.8045e-06	8.66319e-07	-3.01847e-06	-1.49275e-06	-1.84088e-06	9.12239e-06	2.10252e-05	2.66462e-05	0.000118745	3.43362e-05	-1.41076e-06	2.66571e-05	-1.57757e-06	8.51263e-07	-4.96391e-06	-6.78349e-06	3.00264e-06	-2.02442e-06	-2.07308e-06	5.18303e-07	1.97237e-07	2.87671e-06	3.0009e-06	9.42334e-07	-7.70598e-07	4.65282e-07	8.57431e-07	1.23171e-06	6.41147e-08	1.16442e-06	8.93775e-07	4.39431e-07	3.00412e-08	6.49671e-09	5.56623e-07	-1.07096e-05	-1.10124e-05
bmi_cat40+	-3.09637e-05	9.99089e-07	1.05888e-05	-7.21403e-07	-4.55141e-06	9.36647e-06	4.61956e-06	1.93733e-06	8.66186e-07	-1.57275e-06	-3.6021e-06	-1.70056e-06	3.0282e-06	1.12625e-06	-4.89039e-06	-2.08764e-06	-2.63194e-06	9.0677e-06	2.1649e-05	2.88982e-05	3.43362e-05	0.000263649	-9.63448e-07	3.00589e-05	-7.949e-07	9.48163e-07	-6.16371e-06	-9.05681e-06	3.58637e-06	-3.01538e-06	2.37262e-06	5.7431e-07	2.44849e-06	2.06063e-06	3.80944e-06	3.34691e-06	1.42692e-06	5.09666e-06	2.00064e-06	8.55527e-07	6.16903e-07	1.90051e-06	6.12328e-07	3.81396e-07	2.50836e-07	-6.78247e-07	4.39682e-07	-1.6127e-05	-2.01788e-05
ldl	8.71811e-07	-8.59934e-07	5.27596e-07	4.9793e-07	1.55805e-06	3.09925e-07	1.95012e-07	-1.44623e-07	-6.83902e-08	4.04233e-08	1.47518e-07	2.26011e-07	-2.71089e-07	2.09598e-07	-1.22571e-07	-5.69474e-08	-3.23197e-07	1.55856e-06	-1.39945e-06	-1.58604e-06	-1.41076e-06	-9.63448e-07	7.71304e-06	-1.96841e-06	1.62031e-07	-1.14041e-07	-7.74103e-07	3.04829e-06	8.12799e-07	-4.43576e-07	-5.64441e-07	-1.15117e-06	-3.92993e-07	-4.62008e-07	8.23556e-09	2.33423e-07	2.3808e-07	-3.48053e-08	-1.16119e-06	-1.70023e-06	-2.06028e-06	-1.72276e-07	1.50077e-08	7.69683e-08	4.75292e-08	1.21555e-07	-7.23162e-08	3.62803e-06	6.03761e-06
hdl	-6.13527e-05	-1.86773e-06	2.29147e-05	1.38579e-06	-5.35514e-06	1.14405e-05	3.93323e-06	-3.20779e-07	-8.70542e-08	2.25739e-07	1.21167e-06	-2.45347e-06	4.38162e-06	-2.3593e-06	2.28975e-06	3.2874e-07	1.25371e-06	-1.28237e-05	1.24049e-05	2.1469e-05	2.66571e-05	3.00589e-05	-1.96841e-06	0.000114163	5.15602e-08	-1.30339e-06	-2.05611e-07	2.56464e-06	-1.12577e-05	1.3903e-06	-1.29483e-06	2.38684e-06	4.69672e-06	4.76744e-06	-2.93229e-07	2.40482e-06	1.27586e-06	1.5224e-06	3.86894e-06	2.29456e-06	4.0185e-06	-9.52422e-08	6.23889e-08	5.50034e-07	5.66743e-07	4.88073e-07	7.68038e-07	8.97818e-06	7.9622e-06
creatin	1.26379e-05	-6.68949e-07	-1.06203e-05	5.21011e-07	-4.10105e-06	1.60793e-06	9.06381e-07	-1.85663e-07	-3.84492e-08	1.70342e-07	3.51835e-07	3.57405e-07	1.60329e-06	-1.25202e-07	-4.81231e-08	-2.70911e-08	-9.0926e-07	2.88318e-06	-1.27203e-06	-1.55281e-06	-1.57757e-06	-7.949e-07	1.62031e-07	5.15602e-08	9.2069e-06	5.86083e-07	-1.40453e-07	-6.88481e-07	-9.68573e-07	1.04532e-07	-1.00547e-06	-6.16588e-07	-2.71074e-08	-1.097e-06	-6.83483e-07	-1.78024e-07	-7.61412e-07	-5.5847e-07	5.30788e-07	-2.1076e-07	4.5702e-07	-1.46879e-07	-5.82374e-08	-6.3145e-08	-5.24326e-08	-1.85559e-07	-1.26249e-07	2.09347e-06	2.07588e-06
sbp	5.4399e-06	-3.7476e-06	-1.5763e-06	2.20702e-06	1.24798e-07	1.20884e-06	1.0144e-06	-1.97011e-07	-2.2782e-07	-8.14031e-09	1.9724e-07	3.56462e-08	4.61489e-07	-7.0458e-07	3.17864e-07	-7.97888e-07	-1.37308e-07	1.23235e-06	-1.36432e-07	3.19206e-07	8.51263e-07	9.48163e-07	-1.14041e-07	-1.30339e-06	5.86083e-07	1.29665e-05	-8.20471e-06	-1.98796e-06	-2.12424e-06	9.97037e-07	-1.62741e-06	1.22305e-07	1.21648e-07	4.15261e-08	-1.43266e-06	-1.35873e-07	-5.98236e-07	-1.03201e-07	-1.20895e-06	-2.96352e-07	-1.04074e-07	-4.12755e-07	-2.49877e-07	-1.16733e-07	5.60833e-08	-5.05823e-08	2.37327e-07	-7.23901e-07	-1.4108e-06
dbp	-1.31584e-06	2.25833e-06	-1.28132e-06	-1.42555e-06	-1.19895e-06	-1.22707e-06	-1.0216e-06	6.27016e-08	5.16637e-08	1.68957e-07	5.29301e-08	1.14876e-07	5.59282e-08	5.43709e-07	-7.3195e-08	4.0902e-07	-5.65898e-08	1.35209e-06	-1.86777e-06	-3.7439e-06	-4.96391e-06	-6.16371e-06	-7.74103e-07	-2.05611e-07	-1.40453e-07	-8.20471e-06	1.06115e-05	-2.07131e-07	2.54442e-06	-3.20416e-07	2.30604e-07	-7.23269e-07	-5.37765e-07	-1.77247e-07	-7.08204e-07	-7.8944e-07	-5.74932e-07	-7.66633e-07	5.95689e-07	-2.13433e-07	-6.67049e-07	-7.26725e-08	1.42836e-07	1.94095e-07	4.77131e-08	2.72194e-07	-1.49004e-07	8.02346e-07	2.64354e-06
txhypen1	-6.14654e-06	-3.22484e-06	1.31166e-06	1.95356e-06	-2.27374e-06	-7.43818e-07	-7.30501e-07	2.56442e-07	-2.45793e-07	-1.37827e-07	-4.23555e-07	-2.305e-07	7.40088e-07	5.93155e-07	-5.63678e-08	-7.17959e-08	2.31482e-07	6.84334e-07	-1.99706e-06	-4.71867e-06	-6.78349e-06	-9.05681e-06	3.04829e-06	2.56464e-06	-6.88481e-07	-1.98796e-06	-2.07131e-07	3.70819e-05	1.47277e-06	-5.54513e-07	-8.99413e-08	1.10261e-06	1.33127e-06	1.57563e-06	9.83192e-07	-5.7634e-08	6.0776e-07	-1.49511e-06	-1.43423e-06	-1.24273e-06	-1.1966e-06	3.36029e-07	-1.45425e-07	-5.26735e-07	-6.64859e-07	-8.9134e-07	-4.86146e-07	-6.35745e-06	-1.02708e-05
t1dm1	2.31291e-06	3.48422e-06	3.33752e-08	1.56399e-06	2.35172e-06	1.18867e-05	3.85478e-06	-5.41673e-07	-1.16441e-06	1.58559e-07	-8.28815e-07	3.76694e-07	-1.76937e-08	5.71878e-08	-9.59876e-07	-4.40169e-07	3.3487e-07	9.05117e-07	-6.66711e-07	8.999e-07	3.00264e-06	3.58637e-06	8.12799e-07	-1.12577e-05	-9.68573e-07	-2.12424e-06	2.54442e-06	1.47277e-06	0.000713465	-1.56695e-06	-2.29422e-06	-6.54474e-06	-6.20766e-06	-5.46592e-06	3.45217e-06	-1.2704e-06	-1.70636e-06	-5.22616e-07	4.21547e-06	4.39678e-06	-1.95891e-07	2.11872e-06	-5.39314e-07	-3.13321e-08	-7.07259e-07	-1.58879e-06	-1.1576e-06	-3.03139e-05	-0.000173207
mental1	-4.93817e-06	3.9165e-07	2.33479e-06	-1.05938e-06	3.79693e-06	1.82819e-06	2.39501e-06	3.90076e-07	1.45761e-07	-4.30296e-07	-1.7457e-06	-8.59664e-07	-2.3291e-06	9.82677e-09	-9.22725e-07	-7.71e-08	3.12493e-08	-1.37781e-06	-4.95006e-07	-1.30277e-06	-2.02442e-06	-3.01538e-06	-4.43576e-07	1.3903e-06	1.04532e-07	9.97037e-07	-3.20416e-07	-5.54513e-07	-1.56695e-06	5.60444e-05	1.17952e-06	3.2418e-07	3.0942e-07	-8.72549e-08	1.77061e-06	1.81873e-08	1.24259e-07	-9.63559e-07	-2.72982e-08	-4.46828e-07	3.31474e-07	1.75701e-06	7.80684e-07	1.96634e-07	8.85138e-08	1.09914e-07	-5.88239e-07	-7.4636e-07	6.69647e-10
MI1_2	-3.65486e-06	5.71009e-08	2.5395e-07	-5.89435e-06	5.23564e-07	2.60587e-06	2.84242e-07	-9.12246e-07	-1.29686e-06	-1.68697e-06	-2.04495e-07	-4.39194e-07	-2.74747e-06	-2.9872e-07	-8.1145e-07	-8.54594e-07	1.49407e-07	-5.81757e-06	1.15201e-06	2.11395e-06	-2.07308e-06	2.37262e-06	-5.64441e-07	-1.29483e-06	-1.00547e-06	-1.62741e-06	2.30604e-07	-8.99413e-08	-2.29422e-06	1.17952e-06	0.0100571	0.000210724	0.000246552	0.000218207	9.60522e-05	-3.44771e-06	-5.26531e-05	-7.00015e-06	-0.000113192	-0.000110621	-0.000113372	-6.48053e-07	2.9956e-06	5.32233e-06	5.85951e-06	4.31118e-06	2.34771e-07	4.70108e-06	3.26818e-06
MI2_3	-1.95718e-06	-3.34126e-07	-3.51949e-07	-1.97022e-06	-5.49173e-07	3.09636e-06	-1.38015e-06	-1.23827e-06	-1.26272e-06	-1.14992e-06	-2.38252e-07	-1.98186e-07	-1.78791e-06	-3.26703e-08	-3.19248e-07	-3.08978e-07	1.73781e-07	-7.16592e-07	1.72165e-06	1.49196e-06	5.18303e-07	5.7431e-07	-1.15117e-06	2.38684e-06	-6.16588e-07	1.22305e-07	-7.23269e-07	1.10261e-06	-6.54474e-06	3.2418e-07	0.000210724	0.00256619	0.000628631	0.000501582	1.77861e-05	-1.09857e-05	3.81628e-06	-4.16867e-07	-0.0014776	-0.000348046	-0.000279385	2.62453e-06	-1.22354e-06	1.4331e-06	2.16188e-06	-1.86279e-06	-7.23574e-07	1.83955e-06	-5.05927e-07
MI3_4	-2.03422e-06	-1.00639e-06	-3.40225e-07	-1.69526e-06	-5.02853e-07	1.0041e-06	7.89778e-08	-1.23869e-06	-3.14098e-07	-7.05748e-07	-9.06986e-07	-6.42196e-07	-1.5119e-06	-2.31358e-07	-6.14416e-07	-6.50488e-08	-5.73199e-07	-3.59798e-06	1.58923e-06	8.32625e-07	1.97237e-07	2.44849e-06	-3.92993e-07	4.69672e-06	-2.71074e-08	1.21648e-07	-5.37765e-07	1.33127e-06	-6.20766e-06	3.0942e-07	0.000246552	0.000628631	0.00311338	0.000722372	-1.4157e-05	-8.14918e-06	-1.58138e-05	6.59117e-06	-0.00037788	-0.00174635	-0.000410589	1.24231e-06	1.0527e-07	-3.43297e-06	6.58069e-07	3.45258e-06	-2.30982e-07	7.45253e-07	1.72463e-06
MI4_10	-4.07304e-06	-1.21985e-06	6.76879e-07	-3.92001e-06	2.91237e-07	6.69379e-06	1.11367e-06	-2.01956e-06	-1.87257e-06	-1.19898e-06	-5.89002e-07	3.54196e-07	-6.15833e-07	8.01081e-09	1.14437e-08	7.6089e-07	-8.20136e-08	-1.31671e-06	2.16429e-06	1.58015e-06	2.87671e-06	2.06063e-06	-4.62008e-07	4.76744e-06	-1.097e-06	4.15261e-08	-1.77247e-07	1.57563e-06	-5.46592e-06	-8.72549e-08	0.000218207	0.000501582	0.000722372	0.00249975	-5.34634e-06	-3.81552e-06	-1.07035e-05	-4.43188e-05	-0.000274169	-0.000428266	-0.0013834	-1.70549e-08	6.73751e-07	4.33592e-08	-2.41721e-06	-5.00258e-06	-2.62454e-06	8.48467e-07	5.06065e-07
stroke1_2	-5.7565e-06	-5.18571e-07	-1.87801e-06	-5.11403e-06	-1.31631e-06	3.38618e-07	1.81779e-07	3.17681e-07	5.71329e-07	3.24398e-07	9.21589e-08	5.34373e-07	-1.4847e-06	1.02701e-06	5.12099e-07	1.18104e-06	-6.15544e-07	-2.36854e-06	1.36468e-06	2.02134e-06	3.0009e-06	3.80944e-06	8.23556e-09	-2.93229e-07	-6.83483e-07	-1.43266e-06	-7.08204e-07	9.83192e-07	3.45217e-06	1.77061e-06	9.60522e-05	1.77861e-05	-1.4157e-05	-5.34634e-06	0.00352909	0.000231257	0.000114819	9.49379e-05	-1.65005e-05	9.76664e-06	1.47822e-06	2.03256e-06	3.06919e-06	3.04188e-06	5.04719e-06	1.49056e-06	7.48802e-07	-2.24481e-06	-3.48158e-06
stroke2_3	-3.72968e-06	-3.45406e-06	-1.11688e-06	-1.51565e-06	-2.28565e-06	1.30433e-06	2.80926e-06	4.0264e-07	7.40414e-07	-7.37094e-07	-1.48081e-06	3.82189e-08	-2.79065e-06	-6.54863e-08	-5.40086e-07	4.39702e-07	-9.7168e-07	-2.49476e-06	8.65823e-07	7.25537e-07	9.42334e-07	3.34691e-06	2.33423e-07	2.40482e-06	-1.78024e-07	-1.35873e-07	-7.8944e-07	-5.7634e-08	-1.2704e-06	1.81873e-08	-3.44771e-06	-1.09857e-05	-8.14918e-06	-3.81552e-06	0.000231257	0.00162038	0.000380971	0.000215665	-1.91279e-06	-3.41674e-06	-4.98545e-06	1.44606e-06	1.47306e-06	2.34928e-06	2.72414e-06	1.78938e-06	-2.85326e-07	-2.50352e-06	-4.20424e-06
stroke3_4	-3.64953e-06	-3.71867e-06	-6.90012e-07	-4.7728e-06	-9.51305e-07	2.16519e-06	3.53932e-06	-4.93337e-07	3.30714e-07	-9.91251e-07	-3.19041e-06	1.3692e-07	-3.42423e-06	4.26844e-07	3.53161e-08	6.87372e-07	-9.23928e-07	-1.93107e-06	9.85283e-07	3.68298e-07	-7.70598e-07	1.42692e-06	2.3808e-07	1.27586e-06	-7.61412e-07	-5.98236e-07	-5.74932e-07	6.0776e-07	-1.70636e-06	1.24259e-07	-5.26531e-05	3.81628e-06	-1.58138e-05	-1.07035e-05	0.000114819	0.000380971	0.00224993	0.00047226	-6.32147e-06	-1.06396e-05	7.27356e-06	3.12226e-07	8.52898e-07	-2.72244e-07	6.3185e-07	9.39471e-07	-9.86384e-07	-3.3811e-06	-2.39542e-06
stroke4_11	-3.11961e-06	-4.43072e-06	-6.95877e-07	-1.26768e-05	-2.12862e-06	1.49063e-06	3.40724e-08	4.38496e-07	-1.03685e-07	-6.37052e-07	-2.29361e-06	1.57702e-07	-4.34299e-06	3.08275e-07	-4.53756e-07	1.33623e-06	-1.41836e-06	-2.45698e-06	1.01656e-06	8.24421e-07	4.65282e-07	5.09666e-06	-3.48053e-08	1.5224e-06	-5.5847e-07	-1.03201e-07	-7.66633e-07	-1.49511e-06	-5.22616e-07	-9.63559e-07	-7.00015e-06	-4.16867e-07	6.59117e-06	-4.43188e-05	9.49379e-05	0.000215665	0.00047226	0.00172114	-2.28722e-06	-1.01262e-05	6.63658e-06	1.2208e-06	1.24851e-06	-1.62434e-06	-4.78501e-07	-2.14914e-06	-2.3492e-06	-2.55449e-06	-3.36964e-06
CRV2_3	-1.39243e-06	-2.11604e-06	-4.29431e-06	-1.0822e-06	1.71634e-06	-4.67883e-06	2.52964e-07	6.34556e-07	4.69945e-07	1.13464e-07	3.99416e-08	-1.06406e-06	-2.49549e-06	-5.95541e-08	5.01846e-07	1.85566e-07	-6.96841e-07	-6.88017e-07	-3.48675e-07	-1.23229e-06	8.57431e-07	2.00064e-06	-1.16119e-06	3.86894e-06	5.30788e-07	-1.20895e-06	5.95689e-07	-1.43423e-06	4.21547e-06	-2.72982e-08	-0.000113192	-0.0014776	-0.00037788	-0.000274169	-1.65005e-05	-1.91279e-06	-6.32147e-06	-2.28722e-06	0.0018633	0.000400228	0.000301194	8.84166e-07	2.42143e-06	1.06693e-06	-1.09453e-06	2.67453e-06	5.07515e-07	-3.89586e-06	-2.60566e-06
CRV3_4	-1.91378e-06	-2.44019e-06	-3.58954e-06	-2.77866e-06	2.02609e-06	-4.47039e-06	-1.6217e-06	7.77885e-07	3.13397e-07	2.34238e-07	1.03543e-06	-3.39913e-07	-2.91537e-06	1.8616e-07	7.29031e-07	3.1366e-07	-1.397e-07	-8.17385e-08	-2.96701e-07	-3.81155e-07	1.23171e-06	8.55527e-07	-1.70023e-06	2.29456e-06	-2.1076e-07	-2.96352e-07	-2.13433e-07	-1.24273e-06	4.39678e-06	-4.46828e-07	-0.000110621	-0.000348046	-0.00174635	-0.000428266	9.76664e-06	-3.41674e-06	-1.06396e-05	-1.01262e-05	0.000400228	0.00224586	0.000461267	-6.21904e-07	-2.4633e-07	9.71745e-07	9.0355e-08	-3.63063e-06	4.19417e-07	-5.14564e-06	-6.15977e-06
CRV4_10	-1.87399e-06	-3.12577e-06	-4.36751e-06	-1.23178e-05	1.78029e-06	-4.31156e-06	-2.73054e-06	1.99393e-06	1.35267e-06	1.08793e-06	1.33127e-06	-9.72134e-07	-3.77514e-06	9.8609e-08	3.91328e-07	7.95142e-08	-3.04024e-07	-6.24036e-07	9.70562e-09	-6.77969e-07	6.41147e-08	6.16903e-07	-2.06028e-06	4.0185e-06	4.5702e-07	-1.04074e-07	-6.67049e-07	-1.1966e-06	-1.95891e-07	3.31474e-07	-0.000113372	-0.000279385	-0.000410589	-0.0013834	1.47822e-06	-4.98545e-06	7.27356e-06	6.63658e-06	0.000301194	0.000461267	0.0017229	2.71581e-06	1.59472e-06	4.7344e-07	-4.21318e-07	1.08699e-06	1.4618e-06	-5.36444e-06	-5.58701e-06
cancer1_2	-7.01301e-06	-3.69309e-07	2.03577e-06	-1.42015e-06	1.39984e-06	9.38775e-07	1.12307e-06	-4.74152e-08	9.1004e-08	4.8605e-07	5.34664e-07	-1.70482e-07	-6.03389e-07	4.49999e-07	5.51955e-07	4.55529e-07	-1.97259e-07	4.13708e-07	7.61205e-07	1.4704e-06	1.16442e-06	1.90051e-06	-1.72276e-07	-9.52422e-08	-1.46879e-07	-4.12755e-07	-7.26725e-08	3.36029e-07	2.11872e-06	1.75701e-06	-6.48053e-07	2.62453e-06	1.24231e-06	-1.70549e-08	2.03256e-06	1.44606e-06	3.12226e-07	1.2208e-06	8.84166e-07	-6.21904e-07	2.71581e-06	0.000410527	1.55971e-05	2.33114e-05	1.98788e-05	1.4181e-05	6.18312e-06	-2.31607e-09	-3.52199e-08
cancer2_3	-5.16931e-06	-1.8449e-06	-2.01245e-07	-5.87537e-07	1.47168e-06	1.34298e-06	4.1209e-07	-4.24917e-07	4.41146e-08	4.28819e-08	1.03455e-07	-2.92173e-07	-3.03211e-07	5.02528e-07	-7.5604e-08	4.81655e-07	-1.41145e-07	8.83515e-07	3.96227e-08	4.76957e-07	8.93775e-07	6.12328e-07	1.50077e-08	6.23889e-08	-5.82374e-08	-2.49877e-07	1.42836e-07	-1.45425e-07	-5.39314e-07	7.80684e-07	2.9956e-06	-1.22354e-06	1.0527e-07	6.73751e-07	3.06919e-06	1.47306e-06	8.52898e-07	1.24851e-06	2.42143e-06	-2.4633e-07	1.59472e-06	1.55971e-05	0.000203125	5.01692e-05	3.50049e-05	2.628e-05	7.95469e-06	-2.98527e-07	7.0517e-07
cancer3_4	-5.20839e-06	-2.1228e-06	2.61725e-07	-8.68201e-07	8.94295e-07	1.54632e-06	2.50628e-07	-2.23872e-07	1.12562e-07	-1.46973e-07	-1.42854e-07	-4.44843e-07	-4.5946e-07	5.10418e-07	1.68757e-07	1.23531e-07	-2.11227e-08	1.21251e-06	4.56558e-09	5.36863e-07	4.39431e-07	3.81396e-07	7.69683e-08	5.50034e-07	-6.3145e-08	-1.16733e-07	1.94095e-07	-5.26735e-07	-3.13321e-08	1.96634e-07	5.32233e-06	1.4331e-06	-3.43297e-06	4.33592e-08	3.04188e-06	2.34928e-06	-2.72244e-07	-1.62434e-06	1.06693e-06	9.71745e-07	4.7344e-07	2.33114e-05	5.01692e-05	0.000232874	5.98275e-05	4.3706e-05	1.11634e-05	-3.62973e-07	5.35969e-07
cancer4_5	-5.0029e-06	-2.3761e-06	8.98908e-07	-1.45276e-06	1.19627e-06	2.21059e-06	6.09881e-07	-3.63821e-07	-3.52386e-07	-6.97412e-07	-4.88232e-07	-6.83757e-07	-4.02032e-07	2.77148e-07	-2.10799e-07	-1.75881e-08	4.31422e-08	-1.16327e-06	1.00988e-07	2.11181e-07	3.00412e-08	2.50836e-07	4.75292e-08	5.66743e-07	-5.24326e-08	5.60833e-08	4.77131e-08	-6.64859e-07	-7.07259e-07	8.85138e-08	5.85951e-06	2.16188e-06	6.58069e-07	-2.41721e-06	5.04719e-06	2.72414e-06	6.3185e-07	-4.78501e-07	-1.09453e-06	9.0355e-08	-4.21318e-07	1.98788e-05	3.50049e-05	5.98275e-05	0.00026327	6.73707e-05	1.59819e-05	-1.60679e-07	1.12573e-06
cancer5_6	-5.44502e-06	-2.5207e-06	1.43264e-06	-1.30416e-06	1.45263e-06	1.28697e-06	-1.83777e-07	-3.69466e-07	-1.42187e-07	-7.30704e-07	-3.15121e-07	-7.75415e-07	-6.08428e-07	1.94804e-07	1.47958e-07	-2.36188e-09	-2.45605e-07	-6.80098e-07	2.33439e-07	3.66101e-07	6.49671e-09	-6.78247e-07	1.21555e-07	4.88073e-07	-1.85559e-07	-5.05823e-08	2.72194e-07	-8.9134e-07	-1.58879e-06	1.09914e-07	4.31118e-06	-1.86279e-06	3.45258e-06	-5.00258e-06	1.49056e-06	1.78938e-06	9.39471e-07	-2.14914e-06	2.67453e-06	-3.63063e-06	1.08699e-06	1.4181e-05	2.628e-05	4.3706e-05	6.73707e-05	0.000283818	2.18607e-05	2.10119e-07	1.57241e-06
cancer6_76	-6.82412e-06	-2.74561e-06	3.71887e-06	-1.89059e-06	1.26764e-06	2.21276e-06	7.83207e-07	-1.38731e-07	-2.88126e-07	-5.5519e-07	-2.92636e-07	-4.75399e-07	-1.10217e-06	2.77192e-07	9.66058e-08	1.48056e-07	4.71127e-08	-1.13147e-06	2.43286e-07	2.75521e-07	5.56623e-07	4.39682e-07	-7.23162e-08	7.68038e-07	-1.26249e-07	2.37327e-07	-1.49004e-07	-4.86146e-07	-1.1576e-06	-5.88239e-07	2.34771e-07	-7.23574e-07	-2.30982e-07	-2.62454e-06	7.48802e-07	-2.85326e-07	-9.86384e-07	-2.3492e-06	5.07515e-07	4.19417e-07	1.4618e-06	6.18312e-06	7.95469e-06	1.11634e-05	1.59819e-05	2.18607e-05	6.05849e-05	-2.67939e-07	5.59897e-07
diabetes1_11	-1.03538e-06	-1.83868e-06	-2.83998e-06	1.03454e-06	-6.16871e-06	-1.08956e-05	-5.83653e-06	1.36751e-07	8.50661e-08	-7.16464e-07	-1.39783e-06	-8.3751e-07	7.66645e-08	4.0003e-07	-4.64715e-07	-1.52135e-09	-1.88312e-07	2.23037e-07	-1.60719e-06	-5.8729e-06	-1.07096e-05	-1.6127e-05	3.62803e-06	8.97818e-06	2.09347e-06	-7.23901e-07	8.02346e-07	-6.35745e-06	-3.03139e-05	-7.4636e-07	4.70108e-06	1.83955e-06	7.45253e-07	8.48467e-07	-2.24481e-06	-2.50352e-06	-3.3811e-06	-2.55449e-06	-3.89586e-06	-5.14564e-06	-5.36444e-06	-2.31607e-09	-2.98527e-07	-3.62973e-07	-1.60679e-07	2.10119e-07	-2.67939e-07	0.000109849	3.25418e-05
diabetes11_76	-4.31906e-07	-3.11576e-06	-3.88035e-06	-3.40517e-06	-5.89913e-06	-1.55403e-05	-5.47009e-06	2.53849e-07	2.65097e-07	-6.11381e-07	-1.49469e-06	-6.87497e-07	-3.50099e-07	4.04904e-07	-9.95588e-07	1.79667e-07	-1.57709e-07	2.09069e-06	-1.82117e-06	-5.96739e-06	-1.10124e-05	-2.01788e-05	6.03761e-06	7.9622e-06	2.07588e-06	-1.4108e-06	2.64354e-06	-1.02708e-05	-0.000173207	6.69647e-10	3.26818e-06	-5.05927e-07	1.72463e-06	5.06065e-07	-3.48158e-06	-4.20424e-06	-2.39542e-06	-3.36964e-06	-2.60566e-06	-6.15977e-06	-5.58701e-06	-3.52199e-08	7.0517e-07	5.35969e-07	1.12573e-06	1.57241e-06	5.59897e-07	3.25418e-05	0.000220329
VD1	7.24596e-07	-1.82359e-06	-4.1681e-06	3.51058e-06	5.05479e-06	1.8158e-06	5.40219e-09	3.83535e-07	6.0987e-07	-8.08056e-07	-1.74451e-06	1.94088e-07	-5.91404e-06	3.56912e-07	4.27666e-07	-2.22834e-07	-2.15734e-07	-5.52463e-06	-4.32957e-07	-4.89658e-07	-3.86387e-06	-4.29445e-06	-9.79781e-08	-1.28094e-06	2.02926e-07	-2.25804e-07	-2.23297e-07	-6.56421e-07	-1.11867e-05	-9.68567e-07	1.66027e-05	-1.84161e-05	-1.86661e-05	-2.37038e-05	1.36032e-05	-4.4911e-05	-3.04702e-05	-4.93316e-05	4.33863e-06	5.26538e-06	1.66963e-05	5.94041e-06	1.24727e-06	1.72878e-06	-9.64418e-07	1.67716e-06	-8.86979e-08	-3.38051e-06	-3.54614e-06
NVD1	-1.13852e-06	-1.22985e-06	-2.63432e-06	4.26035e-06	4.43835e-07	6.6992e-08	7.54657e-07	2.34895e-07	7.65727e-07	9.57409e-07	-8.00567e-07	-1.88547e-07	-1.5168e-06	1.15717e-06	-7.71997e-07	4.37058e-07	-6.89396e-07	-8.36473e-06	1.23154e-06	9.19562e-07	8.16877e-07	5.84043e-07	2.97411e-07	-2.85855e-07	2.8768e-07	7.27833e-08	-1.09751e-07	1.02813e-06	-1.10696e-07	4.03523e-07	1.57676e-06	-4.88624e-06	-9.00112e-06	-1.65655e-06	1.81593e-05	5.87943e-07	-4.71202e-06	2.57628e-08	6.53221e-06	5.23636e-06	2.73862e-06	-2.10814e-06	-1.20086e-05	-3.03601e-05	-2.94173e-05	-2.41553e-05	-1.71323e-05	-2.51419e-06	-4.36885e-07
I(MI == "1_2" & VD == "1")TRUE	3.11839e-07	-6.82444e-07	-1.24781e-06	6.01909e-06	-3.88547e-06	-3.42985e-06	1.63096e-06	2.4854e-06	3.60088e-06	2.56106e-06	2.27158e-06	-9.30143e-08	1.37121e-07	1.68909e-07	-1.78995e-06	7.44633e-07	3.7225e-07	1.91506e-05	-1.43226e-07	-1.75271e-06	7.03764e-06	-4.02594e-07	-4.91703e-07	5.136e-06	1.55628e-06	-2.67242e-07	6.65368e-07	6.84655e-07	1.10562e-05	9.52505e-07	-0.0100699	-0.00019526	-0.00022348	-0.000183588	-0.000105125	4.4337e-05	7.26031e-05	4.88702e-05	0.000121154	0.00010829	9.20012e-05	1.83395e-06	-1.05313e-06	-1.15212e-05	-5.63492e-06	-1.0056e-05	1.16808e-06	-3.75542e-06	2.82982e-07
I(stroke == "1_2" & VD == "1")TRUE	-6.682e-07	-2.09623e-07	5.80621e-06	6.45428e-06	-3.05927e-07	-7.53826e-06	-2.23606e-06	-1.38721e-06	-3.21576e-06	-8.11777e-07	8.05346e-07	-4.6062e-08	3.86332e-06	-5.21924e-07	-3.12523e-06	1.04812e-08	1.31202e-06	7.29891e-06	1.87724e-06	3.69424e-06	1.41399e-06	6.02526e-06	2.13617e-07	-1.77854e-06	1.34946e-07	-6.07508e-07	8.17984e-07	-2.34336e-07	5.4328e-06	9.75737e-07	-0.000108531	-4.04698e-06	2.75618e-05	2.59378e-05	-0.00353733	-0.000182041	-7.92163e-05	-4.04614e-05	1.88511e-05	-7.97722e-06	-1.99738e-05	-4.05152e-06	-1.06369e-06	-3.33815e-06	-1.41821e-06	-8.3261e-06	1.75431e-06	8.43559e-06	8.64274e-06
I(cancer == "1_2" & NVD == "1")TRUE	4.02273e-06	-2.19056e-07	-2.49922e-06	9.64237e-07	3.8315e-06	5.36901e-06	5.5641e-07	6.42013e-07	-1.47116e-06	4.23563e-07	2.76582e-06	-1.3735e-06	-5.28853e-06	1.15092e-06	-1.12799e-06	1.93021e-07	1.33747e-06	1.95118e-06	-1.33406e-06	-8.11582e-07	-1.22508e-06	-4.64636e-06	3.06526e-08	-4.55843e-06	-1.91999e-07	-9.14254e-07	1.34593e-07	-3.70393e-07	-2.69151e-06	6.07185e-07	1.449e-06	1.32308e-05	3.63341e-05	2.05969e-06	-1.97549e-05	-4.18584e-06	1.2199e-06	-2.10758e-06	-2.62868e-06	5.16079e-06	-5.13315e-06	-0.00040341	1.94452e-06	1.23472e-05	1.49393e-05	1.54903e-05	1.63627e-05	6.43789e-06	3.14438e-06
[truncated: 5 more columns]

[truncated: 5 more sheets: vcov_pp_hosp_p2, vcov_sp_hosp_p1, vcov_sp_hosp_p2, vcov_pp_prim, vcov_sp_prim]
